# Supplementary material for: A high-throughput screening assay based on automated microscopy for monitoring antibiotic susceptibility of Mycobacterium tuberculosis phenotypes
Source: BMC Microbiol. 2021 Jun 5;21:167. doi: 10.1186/s12866-021-02212-3 (PMC8178828; doi:10.1186/s12866-021-02212-3)
Supplement: Supplementary file 3 — Additional file 2: Table S1. Frequency of aggregate sizes in planktonic and cording bacteria. Data represents median values of 33 technical replicates of untreated controls for both planktonic and cording phenotype in three independent experiments. NP (non-present) marks intervals where no aggregates were identified. Number of events in each experiment >100. [file 12866_2021_2212_MOESM2_ESM.xlsx]

## Sheet: Additonal file 2 Table S1
	Frequency
day-2		planktonic				cording
area (µm2)	exp1	exp2	exp3		exp1	exp2	exp3
5	114	106	93		29	84	90
10	224	218	168		22	37	37
50	545	433	313		42	54	49
100	49	23	20		5	6	7
500	9	4	6		4	5	4
1000	NP	1	NP		2	1	1
5000	NP	NP	NP		1	1	2
10000	NP	NP	NP		2	2	2
	Frequency
day0		planktonic				cording
area (µm2)	exp1	exp2	exp3		exp1	exp2	exp3
5	307	274	271		76	187	160
10	609	570	547		51	123	112
50	1422	1276	1598		82	184	203
100	137	132	220		9	18	17
500	15	19	19		7	10	10
1000	NP	NP	NP		2	2	2
5000	NP	NP	NP		1	1	1
10000	NP	NP	NP		NP	1	1
	Frequency
day5		planktonic				cording
area (µm2)	exp1	exp2	exp3		exp1	exp2	exp3
5	16	12	9		5	8	5
10	50	28	27		9	9	4
50	807	563	643		90	118	67
100	975	854	939		116	107	89
500	914	792	940		139	196	171
1000	1	1.5	1		31	53	47
5000	NP	NP	NP		11	20	17
10000	NP	NP	NP		4	4	4
