# Supplementary material for: A high-throughput screening assay based on automated microscopy for monitoring antibiotic susceptibility of Mycobacterium tuberculosis phenotypes
Source: BMC Microbiol. 2021 Jun 5;21:167. doi: 10.1186/s12866-021-02212-3 (PMC8178828; doi:10.1186/s12866-021-02212-3)
Supplement: Supplementary file 6 — Additional file 6: Table S2. Intra- and inter-assay variability. Intra- and inter-assay variability was calculated using replicated measurements (n = 33) of total area/image (μm2) from 3 replicated experiments. Data is presented as coefficient of variation CV (%). [file 12866_2021_2212_MOESM6_ESM.xlsx]

## Sheet: Blad1
CV (%)	intra-assay			inter-assay
	planktonic	cording		planktonic	cording
exp1	6.07434	10.5837	exp1-3	10.1	19.9
exp2	16.0736	13.6366
exp3	8.21173	17.7836
